# Supplementary material for: Torpor-Induced Regulation of Poly(A) Tail Machinery in 13-Lined Ground Squirrel Brown Adipose Tissue
Source: J Dev Biol. 2026 May 14;14(2):21. doi: 10.3390/jdb14020021 (PMC13214660; doi:10.3390/jdb14020021)
Supplement: Supplementary file 1 [file jdb-14-00021-s001.zip]

Archive with 1 entries (1 files):
- jdb-4156343-supplementary.pdf
